# Supplementary material for: Analysis of four long non-coding RNAs for hepatocellular carcinoma screening and prognosis by the aid of machine learning techniques
Source: Sci Rep. 2024 Nov 28;14:29582. doi: 10.1038/s41598-024-80926-w (PMC11604705; doi:10.1038/s41598-024-80926-w)
Supplement: Supplementary file 2 — Supplementary Material 2 [file 41598_2024_80926_MOESM2_ESM.xlsx]

## Sheet: Form Responses 1
Table 4: The detailed clinical and laboratory profile of HCC patients
serial	MRN	Age	ECOG	Gender	HCV	HBV	Cirrhosis	Direct acting anti viral therapy DAA	Ascites	Tumor size	Portal vein thrombosis	Date of diagnosis	Barcelona clinic liver cancer (BCLC) staging	TACE	Radiofrequency Ablation	Resection	Sorafenib	BSC	Date of Death	Date of last follow up	Status
1	20181623	72	NA	Female	Positive	Negative	Yes	Unknown	Yes	8.7	Yes	2018-04-01	Stage D	No	No	No	No	Yes	2019-07-06	2018-08-29	Dead
2	20182597	70	2	Male	Positive	Negative	Yes	Yes	Yes	7	Yes	2018-05-29	Stage D	No	No	No	No	Yes	2018-07-27	2018-07-24	Dead
3	20184058	64	3	Male	Positive	Negative	Yes	Yes	Yes	6	Yes	2018-08-16	Stage C	No	No	No	No	Yes	2018-10-15	2018-09-10	Dead
4	20186109	60	1	Male	Positive	Negative	Yes	Yes	Yes	7.2	Yes	2018-11-20	Stage D	No	No	No		Yes	2019-08-30	2019-08-25	Dead
5	20186245	74	2	Male	Unknow	Unknown	Yes	Unknown	Yes	8	Yes	2018-11-28	Stage D	No	No	No	No	Yes	2020-06-12	2020-06-12	Dead
6	20190269	67	1	Male	Positive	Negative	Yes	Yes	Yes	9	Yes	2022-03-14	Stage D	No	No	No	No	Yes	2022-05-30	2022-05-10	Dead
7	20190422	61	2	Male	Unknow	Unknown	Yes	Unknown	No	11.5	Yes	2019-01-21	Stage C	Unknown	Unknown	Unknown	Unknown	Unknown	2022-05-30	2019-02-04	Dead
8	20190545	74	2	Male	Positive	Negative	Yes	Unknown	Unknown	NA	Unknown	2019-01-17	Unknown	Unknown	Unknown	Unknown	Unknown	Unknown	2019-06-02	2019-05-19	Dead
9	20190649	64	3	Male	Negative	Positive	Yes	No	Unknown	16.3	Yes	2019-01-13	Stage D	No	No	No	No	Yes	2019-04-28	2019-04-09	Dead
10	20190840	62	NA	Male	Positive	Unknown	Yes	Unknown	No	4.9	No	2019-02-11	Stage A	No	Yes	No	No	No	2022-01-03	2021-12-13	Dead
11	20190991	52	3	Male	Unknow	Unknown	Yes	Unknown	Yes	9	Yes	2019-02-17	Stage D	No	No	No	No	Yes	2019-04-06	2019-03-09	Dead
12	20191115	65	1	Male	Positive	Negative	Yes	No	No	3.9	No	2019-02-21	Stage 0	No	No	Yes	No	No	2019-08-07	2019-08-06	Dead
13	20192837	57	NA	Male	Unknow	Unknown	Unknown	Unknown	Unknown	NA	Unknown	2019-05-08	Unknown	No	No	No	No	Yes	2019-06-11	2019-05-30	Dead
14	20192852	56	2	Male	Positive	Negative	Yes	No	No	NA	No	2019-05-09	Stage C	No	No	No	Yes	No	2019-10-22	2019-09-16	Dead
15	20192915	41	NA	Female	Positive	Negative	Yes	Unknown	No	NA	No	2018-08-16	Stage A	No	Yes	No	No	No		2019-05-30	Alive
16	20193710	66	NA	Male	Positive	Negative	Yes	No	No	3	No	2019-06-20	Stage B	Yes	No	No	No	No	2019-07-31	2019-07-31	Dead
17	20194714	32	1	Female	Unknow	Unknown	Yes	No	No	11	No	2019-08-19	Stage C	No	No	No	Yes	No	2019-11-28	2019-11-12	Dead
18	20194875	61	NA	Male	Negative	Positive	Yes	Unknown	Unknown	9	No	2019-08-25	Stage B	No	No	No	No	No	2019-12-26	2019-12-26	Unknown
19	20195902	65	1	Male	Negative	Negative	Yes	No	No	10.3	No	2019-10-10	Stage B	Yes	No	No	No	No	2022-08-30	2022-08-16	Dead
20	20195971	83	2	Female	Positive	Negative	Yes	No	No	4.4	No	2019-10-15	Stage B	Yes	No	No	No	No	2019-12-14	2019-12-12	Dead
21	20196854	70	1	Male	Positive	Negative	Yes	Yes	No	6	No	2019-11-25	Stage B	Yes	No	No	Yes	No	2020-06-28	2020-06-28	Unknown
22	20196862	64	1	Male	Negative	Positive	Yes	No	No	5	Unknown	2019-11-18	Stage B	Yes	No	No	No	No	2021-05-21	2021-02-17	Dead
23	2020069	61	2	Male	Positive	Negative	Yes	Yes	Unknown	8	No	2020-01-06	Stage B	Yes	No	No	No	No	2020-09-20	2020-06-02	Dead
24	20200113	53	2	Male	Positive	Negative	Yes	Yes	No	3.5	No	2019-12-29	Stage A	No	Yes	No	No	No	2020-06-20	2020-04-07	Dead
25	20200318	71	1	Male	Positive	Negative	Yes	Unknown	No	6.7	No	2019-10-01	Stage B	Yes	No	No	No	No	2020-10-12	2020-10-12	Dead
26	20200600	39	1	Female	Positive	Negative	Yes	No	No	5.5	No	2020-02-18	Stage B	Yes	No	No	No	No	2021-01-13	2020-09-14	Dead
27	20200641	57	1	Female	Positive	Negative		Unknown	No	1.5	No	2020-03-02	Stage A	No	No	No	No	No	2021-02-27	2021-02-18	Dead
28	20200645	71	2	Male	Positive	Negative	Yes	Unknown	No	8.8	No	2020-02-03	Stage D	No	No	No	No	Yes	2021-01-24	2021-01-23	Dead
29	20200771	56	2	Male	Positive	Negative	Yes	Yes	No	9	Yes	2020-02-09	Stage C	No	No	No	No	Yes	2020-04-07	2020-04-02	Dead
30	20200784	52	1	Male	Positive	Negative	Yes	Yes	No	NA	No	2020-02-10	Stage B	Yes	No	No	No	No	2020-06-13	2020-06-02	Dead
31	20201023	58	2	Female	Positive	Negative	Yes	No	No	6.5	Unknown	2020-02-20	Stage B	Yes	No	No	No	No	2021-01-27	2020-08-31	Dead
32	20201029	65	3	Male	Positive	Negative	Yes	Unknown	No	1.2	Yes	2020-02-20	Stage D	No	No	No	No	Yes	2020-06-02	2020-03-15	Dead
33	20201331	67	1	Male	Positive	Negative	Yes	Unknown	No	11.2	No	2020-03-08	Stage B	Yes	No	No	No	No	2020-10-23	2020-08-08	Dead
34	20201894	34	2	Male	Negative	Positive	No	Unknown	Yes	14	Unknown	2020-05-31	Stage D	No	No	No	No	Yes	2020-08-18	2020-07-21	Dead
35	20201968	77	2	Male	Positive	Negative	Yes	Yes	No	7	No	2020-04-06	Stage C	No	No	No	Yes	No	2020-08-09	2020-08-09	Unknown
36	20202739	67	2	Male	Unknow	Unknown	Yes	Unknown	No	8	No	2020-08-10	Stage D	No	No	No	No	Yes	2020-08-26	2020-08-26	Unknown
37	20203094	59	1	Male	Positive	Negative	Yes	Yes	No	4.8	No	30/08/2020	Stage D	No	No	No	Yes	No	2020-09-01	2020-09-01	Unknown
38	20203255	71	2	Female	Positive	Negative	Yes	Unknown	No	3.5	No	2020-09-07	Stage A	No	Yes	No	No	No	2020-09-22	2020-09-22	Unknown
39	20203473	64	2	Female	Unknow	Unknown	Unknown	Unknown	No	10	No	2020-09-20	Stage D	No	No	No	No	Yes	2021-05-10	2021-05-10	Dead
40	20203503	62	1	Male	Positive	Negative	Yes	Yes	No	18	No	2020-09-22	Stage D	No	No	No	No	Yes	2021-03-16	2021-01-21	Dead
41	20203595	64	3	Male	Negative	Positive	Yes	No	No	7.4	Yes	2020-09-07	Stage D	No	No	No	No	Yes	2020-09-27	2020-09-27	Unknown
42	20203755	69	2	Female	Negative	Negative	Yes	No	Yes	11	No	2020-10-06	Stage D	No	No	No	No	Yes	2021-01-30	2020-12-09	Dead
43	20204052	78	3	Male	Positive	Negative	Yes	No	No	13.8	No	2020-10-22	Stage D	No	No	No	No	Yes	2020-12-02	2020-11-25	Dead
44	20203097	65	2	Male	Positive	Negative	Yes	Unknown	No	10	Yes	2020-08-30	Stage D	No	No	No	No	Yes	2020-10-25	2020-10-25	Unknown
45	20204425	69	2	Male	Unknow	Unknown	Unknown	Unknown	No	4	No	2020-11-15	Stage D	No	No	No	No	Yes	2021-03-27	2021-02-27	Dead
46	20205365	60	2	Female	Unknow	Unknown	Yes	Unknown	No	6	No	2021-01-14	Stage A	No	No	No	No	No	2021-12-13	2021-12-13	Unknown
47	20205300	62	1	Male	Positive	Negative	Yes	Unknown	No	2	No	2020-12-29	Stage A	No	No	No	No	No	1/1/0001	2023-03-27	Alive
48	20210011	52	1	Male	Positive	Negative	Yes	Unknown	No	12	Yes	1/3/0221	Stage D	No	No	No	No	Yes	2021-04-06	2021-03-09	Dead
49	20210047	64	1	Male	Positive	Negative	Yes	Unknown	No	3.5	Yes	2021-01-05	Stage D	No	No	No	No	Yes	2021-04-26	2021-02-16	Dead
50	20210416	66	1	Male	Positive	Negative	Yes	Unknown	No	2.5	Yes	1/31/0001	Stage D	No	No	No	No	Yes	2021-11-16	2021-08-23	Dead
51	20210451	61	1	Male	Positive	Positive	Yes	Unknown	No	7	No	2021-02-01	Stage C	No	No	No	No	Yes	2021-06-02	2021-05-05	Dead
52	20210673	56	2	Male	Positive	Negative	Yes	Yes	No	NA	Yes	2020-11-22	Stage A	Yes	Yes	No	No	No	2022-06-22	2021-04-27	Dead
53	20210857	63	2	Male	Positive	Negative	Yes	Unknown	Yes	NA	Unknown	2021-02-04	Stage D	No	No	No	No	Yes	2021-05-22	2021-03-07	Dead
54	20211079	36	1	Male	Positive	Negative	Yes	Yes	Unknown	13.7	No	2021-03-09	Stage D	No	No	No	Yes	No	2021-09-14	2021-06-03	Dead
55	20211266	58	2	Male	Negative	Negative	No	No	No	2.8	No	2021-04-06	Stage D	No	No	No	No	Yes	2021-12-20	2021-11-10	Dead
56	20211322	60	1	Male	Negative	Positive	Yes	No	No	6	No	2021-03-21	Stage B	Yes	No	No	Yes	No	2022-01-17	2021-05-11	Dead
57	20211929	61	2	Male	Positive	Negative	Yes	Unknown	No	7.6	No	2021-04-20	Stage D	No	No	No	No	Yes	2021-09-30	2021-08-24	Dead
58	20212358	70	1	Male	Positive	Negative	Yes	Unknown	No	18	No	2021-05-24	Stage D	No	No	No	No	Yes	2021-10-13	2021-06-14	Dead
